# Supplementary material for: Childhood Trauma, Cognition, and Eating Psychopathology: A Network Analysis
Source: Healthcare (Basel). 2025 Mar 14;13(6):630. doi: 10.3390/healthcare13060630 (PMC11941857; doi:10.3390/healthcare13060630)
Supplement: Supplementary file 1 [file healthcare-13-00630-s001.zip]

Archive with 1 entries (1 files):
- healthcare-3490795-supplementary.pdf
